# Supplementary material for: The Efficacy of Polydioxanone Sutures in Treating Mild-to-Moderate Knee Osteoarthritis: A Systematic Review and Meta-Analysis
Source: Medicina (Kaunas). 2025 Feb 24;61(3):388. doi: 10.3390/medicina61030388 (PMC11944242; doi:10.3390/medicina61030388)
Supplement: Supplementary file 1 [file medicina-61-00388-s001.zip]

Archive with 4 entries (4 files):
- Supplementary Figure S1. Risk of bias summary_24Feb2025.pdf
- Supplementary Figure S2. Risk of bias graph_24Feb2025.pdf
- Supplementary Table S1.PRISMA 2020 Checklist_24Feb2025.pdf
- Supplementary Table S2. Search strategies.pdf
